# Supplementary material for: The P450 multigene family of Fontainea and insights into diterpenoid synthesis
Source: BMC Plant Biol. 2021 Apr 20;21:191. doi: 10.1186/s12870-021-02958-y (PMC8058993; doi:10.1186/s12870-021-02958-y)
Supplement: Supplementary file 3 — Additional file 3. Relative gene expression of full-length P450 genes of Fontainea picropserma and Fontainea venosa across 3 different plants (leaf and root) and raw TPM values for diterpenoid biosynthesis genes across 12 different plant (leaf and root) samples and their P-value. Yellow color shows the 3 original samples in 3 different plants (leaf and root). [file 12870_2021_2958_MOESM3_ESM.xlsx]

## Sheet: Sheet1
The P450 multigene family of Fontainea and insights into diterpenoid synthesis
Shahida A. Mitu, Steven M. Ogbourne, Anne H. Klein, Trong D. Tran, Paul W. Reddell, Scott F. Cummins
	Fpnaming	1_LEAF	2_LEAF	3_LEAF	1_ROOT	2_ROOT	3_ROOT			Fvnaming	1_LEAF	2_LEAF	3_LEAF	1_ROOT	2_ROOT	3_ROOT
	FpCYP78A3	-0.94239	-0.94239	-0.94239	1.20999	1.33962	0.277559			FvCYP98A1*	-2.03139	0.308677	-0.0252524	1.27545	0.096384	0.376125
	FpCYP78A4	-0.360333	-1.20844	-1.20844	0.501179	1.37059	0.905436			FvCYP78A1*	-0.973745	-0.973745	0.0178344	-0.531289	0.600819	1.86013
	FpCYP78A5	-0.559415	-0.590136	-0.594516	2.20558	-0.315158	-0.146359			FvCYP78A2*	-0.489706	-0.428633	-0.501786	2.2314	-0.315031	-0.496248
	FpCYP73A1	-0.655923	0.691396	1.92391	-0.605524	-0.908409	-0.445454			FvCYP78A3	-0.669269	-0.753273	-0.749143	2.00471	-0.358467	0.525444
	FpCYP701A1	-0.706476	-0.838248	-0.838248	2.00544	0.22435	0.153185			FvCYP78A4	-0.524616	-0.549194	-0.549194	2.22169	-0.356053	-0.242634
	FpCYP77A1	-0.507343	1.646	1.14077	-0.75981	-0.75981	-0.75981			FvCYP78A5	-0.974501	1.91125	0.259109	-0.532682	0.311322	-0.974501
	FpCYP89A1	2.20934	-0.105146	-0.500942	-0.534418	-0.534418	-0.534418			FvCYP73A1	0.633705	-0.356953	-0.928753	-0.324125	1.90703	-0.930907
	FpCYP89A2	1.31538	1.47839	-0.788484	-0.383195	-0.811046	-0.811046			FvCYP701A1	0.243914	-0.887229	-0.705669	2.0764	-0.16453	-0.562889
	FpCYP89A3	-0.079688	1.50318	1.18885	-0.913027	-0.996725	-0.702597			FvCYP701A2	-0.480293	-0.480293	-0.480293	-0.384252	2.23445	-0.409317
	FpCYP727B1	1.85562	-0.611323	0.626701	-0.473496	-0.155836	-1.24166			FvCYP77B1*	0.799031	-0.953814	1.53395	-0.953814	0.528466	-0.953814
	FpCYP97C1	0.75905	0.425726	1.00535	-1.99243	0.249406	-0.447104			FvCYP77A1	2.2338	-0.459414	-0.348776	-0.475202	-0.475202	-0.475202
	FpCYP94A1	1.26918	1.28373	0.274953	-0.942622	-0.942622	-0.942622			FvCYP89A1	1.88993	0.743761	-0.340555	-0.723043	-0.827514	-0.742581
	FpCYP86A1	-0.536106	0.379759	2.07472	-0.508984	-0.628399	-0.780993			FvCYP89A2	-0.481639	-0.505896	1.18245	-1.22679	-0.503006	1.53488
	FpCYP86A2*	-0.586074	1.90268	0.760132	-0.78204	-0.580917	-0.71378			FvCYP89A3	-0.522508	-0.860507	0.137502	-0.614082	-0.266335	2.12593
	FpCYP96A1	2.18252	0.0220713	-0.593039	-0.593039	-0.425475	-0.593039			FvCYP89A4	0.388846	1.34057	0.524424	-1.22848	-1.44591	0.420548
	FpCYP711A1*	-1.09766	-0.781887	-0.919197	0.932097	0.330059	1.53659			FvCYP727B1	-0.863671	-0.863671	1.80882	-0.863671	0.0873868	0.694811
	FpCYP711A2*	-0.948441	-0.978854	-0.965367	1.44981	0.537706	0.905142			FvCYP727B2	0.256282	1.0549	-0.891401	1.47118	-0.752224	-1.13873
	FpCYP714A1	-0.700059	-0.700059	-0.700059	-0.700059	1.15619	1.64405			FvCYP97B1*	-0.447214	-0.447214	-0.447214	-0.447214	2.23607	-0.447214
	FpCYP714A2	0.15167	-0.640509	-0.376031	2.14589	-0.640509	-0.640509			FvCYP97B2*	-0.447214	2.23607	-0.447214	-0.447214	#NAME?	-0.447214
	FpCYP714A3	-0.980034	-0.980034	-0.980034	1.25572	1.09039	0.593995			FvCYP97A1*	-0.99308	-0.190582	-0.20718	-1.09517	0.675097	1.81091
	FpCYP714A4*	-0.925801	-0.925801	-0.925801	0.262679	1.57182	0.942906			FvCYP97A2*	2.19115	-0.0682854	-0.305581	-0.60576	-0.60576	-0.60576
	FpCYP709F*	2.23023	-0.298936	-0.426368	-0.501641	-0.501641	-0.501641			FvCYP97C1	0.128403	1.6365	0.893471	-1.045	-0.568379	-1.045
	FpCYP709F1*	-0.527425	1.99073	0.585845	-0.734594	-0.579961	-0.734594			FvCYP704A1*	-0.943268	1.05216	1.67522	-0.893813	-0.473709	-0.416588
	FpCYP709F2*	2.05634	-0.725703	-0.725703	-0.725703	-0.243125	0.363892			FvCYP704A2*	0.0823442	1.71981	0.764886	-0.44584	-1.02987	-1.09133
	FpCYP734A1	0.227892	-0.653136	-1.7749	0.182084	0.620603	1.39746			FvCYP704A3*	0.459821	0.0065443	-0.785438	1.88544	-0.341614	-1.22475
	FpCYP734A3*	-0.720339	-0.720339	-0.720339	-0.58473	0.965528	1.78022			FvCYP704A4*	-0.919549	-0.68574	-0.208133	0.0577873	2.12209	-0.36645
	FpCYP721A1	-0.447214	-0.447214	-0.447214	2.23607	-0.447214	-0.447214			FvCYP94D1*	-0.0926786	2.19249	-0.27682	-0.607664	-0.607664	-0.607664
	FpCYP721A2	-0.560835	-0.911325	-0.911325	1.75821	-0.294674	0.919947			FvCYP94A1	-0.447214	-0.447214	-0.447214	2.23607	-0.447214	-0.447214
	FpCYP721A3	-0.447214	-0.447214	-0.447214	2.23607	-0.447214	-0.447214			FvCYP94C1*	-0.825526	-0.685218	1.90604	-0.825526	0.68519	-0.254963
	FpCYP721A5	-1.61256	1.08932	0.246557	-0.0662489	-0.850553	1.19348			FvCYP94B1*	-0.661942	-0.661942	0.144616	-0.589963	2.14747	-0.378239
	FpCYP721A6*	-0.897556	-0.897556	-0.897556	1.64668	0.925855	0.120137			FvCYP86A1	1.76603	-0.673445	-0.29221	-0.797786	0.922222	-0.924809
	FpCYP721A7*	-0.44781	-0.44781	-0.44781	-0.444828	-0.44781	2.23607			FvCYP86B1*	-0.506766	-0.506766	-0.506766	-0.194414	2.22148	-0.506766
	FpCYP72A1	-0.815582	-0.932562	-0.932562	0.652659	0.268025	1.76002			FvCYP96A1	-0.682484	1.81806	-0.682484	-0.682484	-0.682484	0.911878
	FpCYP72A2*	-0.615847	-0.615847	-0.615847	2.08281	0.38058	-0.615847			FvCYP714E1*	-0.657067	-0.187576	-0.610073	-0.657067	2.17378	-0.0619949
	FpCYP51G	-0.65563	-0.0734797	-0.0508294	-1.46172	0.445164	1.79649			FvCYP714E2*	-0.69081	-0.69081	1.01191	-0.69081	1.75133	-0.69081
	FpCYP710A1	-1.14112	-0.841746	-0.440736	1.85986	-0.0156705	0.579417			FvCYP714A1	-0.447214	-0.447214	-0.447214	-0.447214	2.23607	-0.447214
	FpCYP74A1	-0.81213	-1.00312	-0.915592	1.72987	0.465409	0.535558			FvCYP714A5*	-0.702938	1.35513	1.46598	-0.818626	-0.59572	-0.703826
	FpCYP74B1	2.03448	-0.632954	0.50219	-0.634573	-0.634573	-0.634573			FvCYP734A1	-0.833111	1.71404	0.972093	-0.833111	-0.833111	-0.186798
	FpCYP74B2	2.06132	0.381964	-0.849676	-0.60209	-0.375221	-0.616295			FvCYP734A2	-0.877284	-0.684995	1.90118	-0.919532	0.0328636	0.547768
	FpCYP707A2	1.54771	1.15899	-0.108939	-0.865921	-0.865921	-0.865921			FvCYP734A4*	-0.747392	-0.747392	-0.747392	-0.406828	0.754373	1.89463
	FpCYP707A3	1.12041	1.21005	0.618226	-0.982896	-0.982896	-0.982896			FvCYP734A5*	0.959812	-1.62849	-0.284358	-0.791745	0.558587	1.18619
	FpCYP707A4	-0.896942	-0.896942	0.0130165	1.31665	-0.896942	1.36116			FvCYP721A1	-0.769623	-0.769623	-0.769623	-0.0517694	2.02709	0.333545
	FpCYP88A1	-0.893366	-0.893366	-0.893366	0.422698	0.465715	1.79168			FvCYP721A3	-1.15815	-0.359699	-0.105648	-0.976498	0.996164	1.60383
	FpCYP88A2	-0.679275	-0.892967	-0.892967	-0.0378239	0.615203	1.88783			FvCYP721A4	-1.03269	-0.649826	-0.347864	-0.72518	1.56191	1.19366
	FpCYP88A3	-0.83724	-0.814803	-0.825992	0.78021	-0.126491	1.82432			FvCYP721A5	-0.833291	-0.627102	-0.26649	-0.959305	1.73887	0.947314
	FpCYP88A4*	-0.694632	-0.646086	-0.552667	-0.379755	0.120002	2.15314			FvCYP721A8*	-0.614781	0.373837	2.08529	-0.614781	-0.614781	-0.614781
	FpCYP733A1*	-0.524377	-0.524377	-0.524377	-0.524377	-0.113216	2.21072			FvCYP721A9*	-0.682637	0.913561	-0.682637	-0.682637	-0.682637	1.81699
	FpCYP733A2*	-0.448286	-0.448286	-0.448286	2.23606	-0.442918	-0.448286			FvCYP72D1*	-0.555081	-0.664704	-0.657111	0.10191	-0.383841	2.15883
	FpCYP733A3*	-0.499484	-0.499484	-0.499484	2.22498	-0.227038	-0.499484			FvCYP72D2*	1.48147	-0.868252	-0.26563	1.28293	-0.868252	-0.762267
	FpCYP728D1*	-0.894925	-0.894925	-0.894925	0.166602	0.81245	1.70572			FvCYP72A1	-0.685527	-0.728558	-0.728558	0.640119	-0.459092	1.96162
	FpCYP728D2	-0.937699	-0.937699	-0.937699	0.301646	1.01336	1.49809			FvCYP51G	-0.457129	-1.24887	0.276131	-1.03996	1.12632	1.34351
	FpCYP716E1	0.949122	-0.595604	-0.790045	-0.608794	1.78822	-0.742898			FvCYP710A1	-0.595433	-1.3224	0.838139	0.666657	-0.947715	1.36075
	FpCYP90D1	-0.820288	-0.203894	-0.399692	-0.420484	2.19657	-0.352216			FvCYP74A1	-0.734859	-0.782876	-0.256247	-0.247034	2.16769	-0.146676
	FpCYP90B1	-0.516103	-0.292935	0.145316	-0.928428	2.11843	-0.526282			FvCYP74B1	2.13037	0.188736	-0.635414	-0.354438	-0.745375	-0.583884
	FpCYP85A1	1.39698	1.21641	0.150392	-0.921262	-0.921262	-0.921262			FvCYP74B2	0.919442	1.62166	0.179377	-1.00023	-0.939461	-0.780781
	FpCYP93B1	1.5333	1.1423	-0.0240605	-0.883847	-0.883847	-0.883847			FvCYP707A1*	-0.447214	-0.447214	-0.447214	2.23607	-0.447214	-0.447214
	FpCYP93D1	-0.811567	-0.811567	-0.635086	-0.463627	0.93654	1.78531			FvCYP707A2	1.60722	-0.702247	1.20177	-0.702247	-0.702247	-0.702247
	FpCYP712C1	-0.837457	-0.837457	-0.837457	0.817781	-0.0991212	1.79371			FvCYP707A4	-1.57119	0.586811	1.30561	-0.306631	-0.840453	0.825846
	FpCYP82C2*	1.1342	-1.09559	-1.09559	0.0911802	-0.4758	1.44161			FvCYP88A1	-0.565874	-0.57869	-0.575297	2.19601	-0.0404103	-0.435735
	FpCYP82C3*	0.0989648	0.0371238	-1.45404	-0.91643	1.63609	0.598289			FvCYP88A3	-0.349859	-0.609437	-0.609437	2.18251	-0.00433839	-0.609437
	FpCYP82J1*	-0.822731	-0.822731	-0.822731	0.700953	-0.0952653	1.86251			FvCYP722A1*	-0.528793	-0.730004	-0.730004	2.11938	0.212444	-0.343022
	FpCYP82C5	-0.756643	-0.756643	-0.756643	-0.0829176	2.04465	0.308193			FvCYP728D2	-0.477205	-0.479662	-0.436924	2.23428	-0.475402	-0.365087
	FpCYP82D1*	-0.927827	-0.927827	-0.570376	1.58278	-0.317366	1.16062			FvCYP716E1	-0.416632	1.91603	0.715411	-0.664239	-0.781656	-0.768915
	FpCYP82D3*	-0.546933	-0.546933	-0.546933	2.19168	-0.546933	-0.00394141			FvCYP716C1*	-0.601631	-0.560233	-0.449693	-0.601631	2.18151	0.0316762
	FpCYP82C6*	-0.701317	-0.680822	-0.637387	-0.435447	2.07463	0.380341			FvCYP90A1*	0.262718	1.76457	0.598684	-0.963728	-1.10365	-0.558589
	FpCYP82C7	1.90549	-0.800259	-0.586309	-0.800259	0.73437	-0.453029			FvCYP90D1	-0.506189	-0.506189	2.22256	-0.499853	-0.506189	-0.204145
	FpCYP82C8	-0.707598	-0.731341	-0.731341	-0.546729	1.82733	0.889675			FvCYP90D2	-0.654654	1.96396	-0.654654	0.654654	-0.654654	-0.654654
	FpCYP76D1	-0.739838	-0.739838	-0.739838	-0.186338	2.04825	0.357603			FvCYP90B1	-0.667397	-0.554032	2.01623	-0.667397	-0.667397	0.539989
	FpCYP81T1	1.56194	1.16227	-0.319005	-0.974645	-0.974645	-0.45591			FvCYP85A1	0.632392	1.86318	0.0309049	-0.842158	-0.842158	-0.842158
	FpCYP81T2	0.770068	0.619487	-0.770492	-1.0531	-1.0531	1.48713			FvCYP79D1*	-0.705648	-0.705648	-0.705648	-0.655318	1.7282	1.04406
	FpCYP81K1	1.12694	0.787367	1.06006	-1.03944	-0.837221	-1.0977			FvCYP79D2*	-0.492478	-0.492478	-0.322007	-0.492478	2.23196	-0.432516
	FpCYP81K2	0.220996	0.654016	1.781	-0.885337	-0.885337	-0.885337			FvCYP93B1	2.14117	0.0888207	-0.206451	-0.674512	-0.674512	-0.674512
	FpCYP76D2	-0.795092	-0.645365	-0.795092	-0.374257	1.92682	0.682991			FvCYP93D1	-0.499954	-0.499954	-0.499954	-0.424571	-0.306276	2.23071
	FpCYP76D3*	-0.83516	-0.867232	-0.867232	0.567972	0.142797	1.85885			FvCYP93A1*	-0.859189	-0.901925	-0.903769	1.7742	0.236666	0.65402
	FpCYP76D4*	0.506204	-0.306412	-1.54798	-0.876894	1.18033	1.04475			FvCYP712C1	-0.835452	-0.835452	-0.835452	-0.236389	1.58215	1.1606
	FpCYP81S1	-0.951972	-0.967154	-0.96927	0.961744	0.49539	1.43126			FvCYP712E1*	-0.462932	2.23512	-0.462932	-0.383398	-0.462932	-0.462932
	FpCYP706C1	0.807545	-1.03094	0.197468	-0.314535	1.60012	-1.25965			FvCYP82C4*	-0.943142	-0.619632	-0.870646	-0.33951	1.45233	1.3206
	FpCYP76C1*	-0.475407	-0.294814	-1.11047	1.71112	-0.784584	0.954152			FvCYP82J2*	-0.686537	-0.682188	-0.659106	-0.687867	0.874012	1.84169
	FpCYP76C2	1.78569	0.961524	-0.686803	-0.686803	-0.686803	-0.686803			FvCYP82J3*	-0.810291	-0.723112	-0.576026	-0.488989	0.638249	1.96017
	FpCYP76C3	0.314907	2.08303	-0.29415	-0.701262	-0.701262	-0.701262			FvCYP82C5	-0.757021	-0.757021	-0.626586	-0.617336	1.00687	1.7511
	FpCYP76C4	0.258626	1.09058	1.45616	-0.935121	-0.935121	-0.935121			FvCYP82D2*	-0.447214	-0.447214	-0.447214	-0.447214	2.23607	-0.447214
	FpCYP76C5*	2.21249	-0.547099	-0.137623	-0.433572	-0.547099	-0.547099			FvCYP82C7	0.979977	-0.843403	-0.88665	-0.0232385	-0.88665	1.65996
	FpCYP76D5*	-0.114522	2.07991	0.22146	-0.783304	-0.783304	-0.620236			FvCYP76D1	-0.449088	-0.447525	-0.441271	-0.449088	-0.449088	2.23606
	FpCYP76D6*	1.16341	1.4373	0.161216	-1.00958	-0.880197	-0.872147			FvCYP81T1	0.0650119	-1.59291	-0.423609	-0.445043	1.52168	0.874872
	FpCYP92A1	2.17307	-0.409936	-0.00685512	-0.701964	-0.701964	-0.352353			FvCYP81T2	1.99219	-1.18923	-0.425388	-0.303054	0.375848	-0.450364
	FpCYP84A1*	-0.695053	-0.695053	-0.695053	2.12225	0.133219	-0.170312			FvCYP81D1*	-1.56727	0.64257	1.2049	-0.526469	-0.704967	0.951231
	FpCYP84A2	-0.326424	-1.24401	-1.24401	0.724115	1.25644	0.833877			FvCYP81D2*	-0.656293	-0.234916	1.73626	-0.821861	-0.966521	0.943328
	FpCYP71A1	-0.782254	-0.782254	-0.782254	0.569801	-0.174714	1.95168			FvCYP81K1	-0.615046	0.3181	2.10032	-0.729526	-0.550844	-0.523008
	FpCYP71A2	-0.782254	-0.782254	-0.782254	0.569801	-0.174714	1.95168			FvCYP81K2	-0.673843	0.822694	1.87268	-0.673843	-0.673843	-0.673843
	FpCYP71A3	2.15579	-0.00681753	-0.151885	-0.665696	-0.665696	-0.665696			FvCYP76D2	-0.924374	-0.86895	-1.00948	0.5333	1.64055	0.628958
	FpCYP83	1.42975	0.925139	0.544927	-0.966606	-0.966606	-0.966606			FvCYP81S1	-0.768297	-0.77114	-0.77114	1.99579	-0.148944	0.463731
	FpCYP71B3*	-0.544883	-0.22969	2.22032	-0.544883	-0.355984	-0.544883			FvCYP81S2*	-0.518742	-0.518742	-0.518742	-0.398169	-0.272672	2.22707
	FpCYP71B4*	-0.995183	-0.971176	-0.983148	0.619794	1.19586	1.13385			FvCYP706C1	0.375724	-0.215	-1.96132	-0.111186	1.2069	0.704886
	FpCYP71B5*	-0.949515	1.45758	-0.273859	-1.22536	-0.177543	1.1687			FvCYP76H1*	-0.605472	2.20595	-0.110943	-0.399359	-0.569323	-0.520848
	FpCYP71B6	-0.610493	0.874664	1.81685	-0.869769	-0.416848	-0.7944			FvCYP76I1*	-0.688721	2.05914	0.436242	-0.535925	-0.61676	-0.653976
	FpCYP71D1	-0.952203	-0.952203	-0.952203	0.461964	0.8816	1.51304			FvCYP76C2	-0.216385	-0.503826	2.22346	-0.520781	-0.520781	-0.461683
	FpCYP71B10*	-0.913157	-0.913157	-0.913157	1.0109	0.163378	1.56519			FvCYP76D6*	-1.04082	1.9977	-0.110106	0.306089	-0.855276	-0.297591
	FpCYP726A1	-0.752535	-0.752535	-0.752535	-0.0195948	0.214512	2.06269			FvCYP76D7*	1.75948	-0.621356	0.473589	-0.698676	-1.28986	0.376822
	FpCYP726A2	-0.680212	-0.817476	-0.815179	0.736749	-0.311862	1.88798			FvCYP92A1	-0.511541	-0.390651	1.74337	-1.40977	-0.161386	0.729982
	FpCYP726A3*	-0.486279	-0.823704	-0.797471	0.430622	-0.356943	2.03377			FvCYP84A2	-0.429182	-0.905246	-0.0293543	0.215788	-0.890578	2.03857
	FpCYP726A4*	-0.76344	-0.76344	-0.76344	0.54394	-0.229236	1.97562			FvCYP71B1*	-0.42184	2.23506	-0.487196	-0.421379	-0.417452	-0.487196
	FpCYP71D3*	-0.703934	-0.703934	-0.703934	1.57176	1.24397	-0.703934			FvCYP71B2*	-0.348926	0.00522505	1.95188	-1.4268	-0.180705	-0.000674401
	FpCYP71B12*	-0.426399	1.27407	-0.672901	-0.261287	1.39791	-1.31139			FvCYP71*	-0.615333	-0.615333	0.375709	-0.614312	-0.615333	2.0846
										FvCYP71AU1*	-0.809904	1.04354	1.71548	-0.809904	-0.630298	-0.508912
										FvCYP71AU2*	-0.825096	1.32591	1.48163	-0.840186	-0.632968	-0.509294
										FvCYP71A1	-0.625443	2.05893	0.442846	-0.625443	-0.625443	-0.625443
										FvCYP83B1*	-0.627488	-0.627488	-0.627488	-0.152454	2.18474	-0.149821
										FvCYP83B2*	-0.447214	-0.447214	-0.447214	-0.447214	2.23607	-0.447214
										FvCYP83	1.57086	1.05274	0.0703925	-0.897996	-0.897996	-0.897996
										FvCYP71C1*	-0.745321	1.75867	0.995635	-0.712946	-0.725925	-0.570113
										FvCYP71C2*	0.722739	1.00399	1.22486	-0.942149	-1.18191	-0.827532
										FvCYP71AP*	-0.591609	2.11461	0.179444	-0.250929	-0.847892	-0.603619
										FvCYP71B12*	-0.473738	-0.473738	-0.473738	2.23334	-0.338384	-0.473738
										FvCYP71B13*	-0.554076	2.18426	0.032047	-0.554076	-0.554076	-0.554076
										FvCYP71B6	2.00424	-0.46493	-0.0562688	0.332902	-0.95281	-0.863137
										FvCYP71D1	-1.04506	-0.870856	-0.658903	1.31504	1.40205	-0.142273
										FvCYP71B7*	-0.654654	-0.654654	-0.654654	1.96396	0.654654	-0.654654
										FvCYP71B8*	-0.691881	0.819563	1.8737	-0.617624	-0.691881	-0.691881
										FvCYP71B9*	0.00337496	-0.583625	-1.03335	1.06294	1.56181	-1.01116
										FvCYP726A1	-0.810409	-0.811353	-0.810274	1.93838	-0.026327	0.519981
										FvCYP71D2*	-0.878678	-0.081325	0.627475	1.8944	-0.878678	-0.683196
										FvCYP71B11*	-0.462156	-0.129318	1.93217	0.531896	-0.945701	-0.926894
										FvCYP97A*	1.93965	-1.1977	-0.328179	0.401501	-0.725471	-0.0898014
